# Supplementary material for: Children’s gut microbiota predicts the efficacy of obesity treatment
Source: Gut Microbes. 2026 Feb 19;18(1):2631824. doi: 10.1080/19490976.2026.2631824 (PMC12928635; doi:10.1080/19490976.2026.2631824)
Supplement: Supplementary_Tables_3and4.xlsx [file KGMI_A_2631824_SM2787.xlsx]

## Sheet: ANCOM-BC2_MetScoreResponse
Supplementary Table 3. ANCOM-BC2 differential abundance analysis of baseline gut microbiota according to MetScore response group.
taxon	logFC	qval	robust	passed_ss	Genus	Species
ASV_01	-0.431835	0.423029	FALSE	TRUE	g__Agathobacter
ASV_010	1.12797	0.0216126	FALSE	FALSE	g__Bacteroides
ASV_0100	-0.117596	0.77253	FALSE	TRUE	g__Roseburia
ASV_0101	1.27171	0.00320972	FALSE	FALSE	g__Alistipes	s__Alistipes_shahii
ASV_01017	1.25038	0.000167008	FALSE	FALSE	g__Bifidobacterium
ASV_0104	0.235498	0.683719	FALSE	TRUE	g__Alistipes	s__Alistipes_sp.
ASV_0105	-0.0680444	0.87279	FALSE	TRUE	g__Lachnospiraceae_NK4A136_group
ASV_01055	0.0985803	0.554531	FALSE	TRUE	g__UCG-005
ASV_0106	-0.00755737	0.98537	FALSE	TRUE	g__Bacteroides
ASV_0107	-0.0651808	0.863456	FALSE	TRUE	g__Streptococcus
ASV_0109	-1.81453	0.00314931	FALSE	FALSE	g__Ruminococcus	s__gut_metagenome
ASV_011	0.592266	0.415434	FALSE	TRUE	g__Bacteroides	s__Bacteroides_vulgatus
ASV_0110	0.0750325	0.903818	FALSE	TRUE	g__UBA1819	s__uncultured_organism
ASV_0111	0.873046	0.0031726	FALSE	FALSE	g__Bacteroides	s__Bacteroides_faecis
ASV_0112	-0.135376	0.670004	FALSE	TRUE	g__Dorea	s__Dorea_formicigenerans
ASV_0113	0.776118	0.104092	FALSE	TRUE	g__Alistipes	s__Alistipes_obesi
ASV_0114	0.958362	0.00381699	FALSE	FALSE	g__[Ruminococcus]_torques_group
ASV_0115	-0.0734109	0.846109	FALSE	TRUE	g__Bacteroides
ASV_0117	-0.0102885	0.984328	FALSE	TRUE	g__UCG-003
ASV_01172	0.472267	0.0216126	FALSE	FALSE	g__uncultured
ASV_0118	-0.0828311	0.824427	FALSE	TRUE	g__UCG-002
ASV_0119	-0.0273539	0.947693	FALSE	TRUE	g__Terrisporobacter	s__uncultured_bacterium
ASV_012	1.23807	0.0820971	FALSE	TRUE	g__[Eubacterium]_coprostanoligenes_group	s__gut_metagenome
ASV_0120	-0.200084	0.435968	FALSE	TRUE	g__[Eubacterium]_ventriosum_group
ASV_01201	0.144999	0.61208	FALSE	TRUE	g__Marvinbryantia
ASV_0121	-0.394865	0.423029	FALSE	TRUE	g__uncultured
ASV_0122	-0.430745	0.075934	FALSE	TRUE	g__Christensenellaceae_R-7_group
ASV_0123	0.936558	0.00395305	FALSE	FALSE	g__Faecalibacterium
ASV_0125	-0.321909	0.280578	FALSE	TRUE	g__Bacteroides
ASV_0126	0.260487	0.712806	FALSE	TRUE	g__Turicibacter
ASV_013	0.50698	0.35263	FALSE	TRUE	g__Bifidobacterium
ASV_01307	0.254683	0.156086	FALSE	TRUE	g__Anaerotruncus	s__Anaerotruncus_sp.
ASV_0132	-0.104859	0.635741	FALSE	TRUE	g__[Ruminococcus]_torques_group
ASV_0133	3.44653	0.00435221	FALSE	FALSE	g__Bacteroides	s__Bacteroides_uniformis
ASV_01336	0.213821	0.372812	FALSE	TRUE	g__Dorea
ASV_0134	1.14402	0.0434135	FALSE	FALSE	g__Bacteroides
ASV_0136	0.319817	0.138319	FALSE	TRUE	g__Bacteroides	s__Bacteroides_massiliensis
ASV_0137	0.0297048	0.949653	FALSE	TRUE	g__Alistipes	s__Alistipes_finegoldii
ASV_0138	-1.03252	0.000215079	FALSE	FALSE	g__Bifidobacterium	s__Bifidobacterium_bifidum
ASV_0139	-1.67908	0.000866098	FALSE	FALSE	g__[Eubacterium]_siraeum_group	s__[Eubacterium]_siraeum
ASV_014	-0.643041	0.21603	FALSE	TRUE
ASV_0140	-1.37618	0.00314931	FALSE	FALSE	g__Alistipes	s__Alistipes_sp.
ASV_0142	-0.302801	0.395352	FALSE	TRUE	g__UCG-005
ASV_0143	1.80756	0.00314931	FALSE	FALSE	g__Christensenellaceae_R-7_group
ASV_0146	0.688364	0.0488803	FALSE	FALSE	g__Odoribacter	s__Odoribacter_splanchnicus
ASV_01467	0.144523	0.426425	FALSE	TRUE	g__Roseburia
ASV_0147	-0.197275	0.669094	FALSE	TRUE	g__Odoribacter
ASV_0148	-0.176008	0.554531	FALSE	TRUE	g__Christensenellaceae_R-7_group	s__uncultured_prokaryote
ASV_0149	0.79507	0.00320972	FALSE	FALSE	g__Roseburia
ASV_015	0.0329484	0.947693	FALSE	TRUE	g__Subdoligranulum
ASV_0151	-1.06098	0.0465353	FALSE	FALSE	g__Alistipes	s__Alistipes_indistinctus
ASV_0154	-0.418883	0.0959095	FALSE	TRUE	g__Clostridia_UCG-014
ASV_0155	-0.0538781	0.936932	FALSE	TRUE	g__Lachnospiraceae_ND3007_group
ASV_0156	-0.071908	0.810659	FALSE	TRUE	g__[Ruminococcus]_gauvreauii_group
ASV_0157	-0.34774	0.434634	FALSE	TRUE	g__uncultured	s__gut_metagenome
ASV_016	-1.88795	0.00377602	FALSE	FALSE	g__UCG-002
ASV_0161	-0.657127	0.0337956	FALSE	FALSE	g__CAG-56	s__uncultured_bacterium
ASV_0162	-0.0953239	0.861584	FALSE	TRUE	g__Oscillibacter
ASV_0164	1.84869	0.0443783	FALSE	FALSE	g__Christensenellaceae_R-7_group	s__uncultured_spirochete
ASV_0165	-0.34971	0.481391	FALSE	TRUE	g__[Eubacterium]_xylanophilum_group
ASV_0166	-0.00968158	0.966856	FALSE	TRUE	g__Christensenellaceae_R-7_group	s__uncultured_prokaryote
ASV_0168	0.135943	0.722719	FALSE	TRUE	g__[Eubacterium]_hallii_group
ASV_0169	0.500172	0.156295	FALSE	TRUE	g__Methanobrevibacter
ASV_017	0.586779	0.301626	FALSE	TRUE	g__Bacteroides
ASV_0171	0.298144	0.553808	FALSE	TRUE	g__Parasutterella
ASV_0172	0.121874	0.629494	FALSE	TRUE	g__Anaerostipes
ASV_0174	0.101056	0.671307	FALSE	TRUE	g__Anaerostipes
ASV_01757	-0.307946	0.0935757	FALSE	TRUE	g__[Ruminococcus]_torques_group
ASV_0176	-0.608957	0.104092	FALSE	TRUE	g__[Eubacterium]_eligens_group
ASV_0179	0.26983	0.27697	FALSE	TRUE
ASV_018	-0.853488	0.292354	FALSE	TRUE	g__[Eubacterium]_coprostanoligenes_group
ASV_0180	-0.213379	0.50346	FALSE	TRUE	g__Coprococcus
ASV_0184	-0.329668	0.27697	FALSE	TRUE	g__[Eubacterium]_ventriosum_group
ASV_0185	-0.619043	0.081024	FALSE	TRUE	g__UCG-002
ASV_0187	1.89687	0.00624943	FALSE	FALSE	g__Bacteroides
ASV_0188	0.504991	0.0755834	FALSE	TRUE	g__Butyricicoccus
ASV_019	0.60455	0.35793	FALSE	TRUE	g__Parabacteroides	s__Parabacteroides_merdae
ASV_0190	2.22407	0.000783449	FALSE	FALSE	g__Bacteroides	s__Bacteroides_eggerthii
ASV_0191	0.535254	0.27697	FALSE	TRUE	g__Bilophila
ASV_0196	-1.11717	0.00624943	FALSE	FALSE	g__Bacteroides	s__Bacteroides_ovatus
ASV_02	1.54669	0.126472	FALSE	TRUE	g__Dialister
ASV_020	-0.36373	0.635741	FALSE	TRUE	g__UCG-002	s__uncultured_organism
ASV_0200	-0.0703907	0.861584	FALSE	TRUE	g__Lachnospiraceae_UCG-010	s__uncultured_organism
ASV_0203	-0.421907	0.435815	FALSE	TRUE	g__Sphingomonas
ASV_0206	-0.0538672	0.87401	FALSE	TRUE	g__Bifidobacterium	s__Bifidobacterium_longum
ASV_0207	0.183312	0.635741	FALSE	TRUE	g__Agathobacter	s__Eubacterium_ramulus
ASV_021	0.0539846	0.932129	FALSE	TRUE	g__Dorea
ASV_0210	0.532905	0.157217	FALSE	TRUE	g__Flavonifractor
ASV_0216	0.15777	0.635741	FALSE	TRUE	g__Streptococcus	s__Streptococcus_salivarius
ASV_0217	-0.187857	0.658514	FALSE	TRUE	g__[Eubacterium]_ruminantium_group	s__uncultured_bacterium
ASV_0218	-0.382142	0.124351	FALSE	TRUE	g__Erysipelotrichaceae_UCG-003
ASV_022	0.401062	0.528796	FALSE	TRUE	g__Akkermansia
ASV_0220	0.367315	0.332757	FALSE	TRUE
ASV_0225	0.0795228	0.771586	FALSE	TRUE	g__Blautia
ASV_0227	-3.48463	1.69426e-05	FALSE	FALSE	g__Parabacteroides
ASV_0228	0.263282	0.426425	FALSE	TRUE	g__Incertae_Sedis	s__uncultured_organism
ASV_0232	-1.6133	0.000215079	FALSE	FALSE	g__Bacteroides	s__Bacteroides_clarus
ASV_0233	0.472029	0.114052	FALSE	TRUE	g__[Ruminococcus]_gnavus_group
ASV_0235	-2.55812	0.00911106	FALSE	FALSE	g__Alistipes	s__Alistipes_finegoldii
ASV_0236	-0.503276	0.21909	FALSE	TRUE	g__Incertae_Sedis
ASV_024	0.524139	0.331742	FALSE	TRUE	g__Alistipes
ASV_0240	0.967687	0.00911106	FALSE	FALSE	g__UCG-005
ASV_0241	0.831932	0.00320972	FALSE	FALSE	g__UCG-002
ASV_0242	0.0115415	0.947693	FALSE	TRUE	g__Anaerostipes
ASV_0247	0.0190744	0.949653	FALSE	TRUE	g__Coprococcus
ASV_0248	-0.520584	0.00791771	FALSE	FALSE	g__Ruminococcus	s__Ruminococcus_callidus
ASV_025	-0.257766	0.676636	FALSE	TRUE	g__Romboutsia
ASV_0252	0.267577	0.292304	FALSE	TRUE	g__UCG-005	s__uncultured_organism
ASV_0257	-0.538648	0.0740407	FALSE	TRUE	g__Family_XIII_AD3011_group	s__uncultured_bacterium
ASV_026	0.682463	0.124351	FALSE	FALSE	g__Bacteroides
ASV_0261	-0.00427129	0.989337	FALSE	TRUE	g__Lachnospiraceae_FCS020_group	s__uncultured_organism
ASV_0263	-0.396644	0.104092	FALSE	TRUE	g__Veillonella
ASV_0264	-0.136381	0.78949	FALSE	TRUE	g__Lachnospira	s__uncultured_bacterium
ASV_0266	-0.102572	0.846109	FALSE	TRUE	g__Veillonella
ASV_027	1.26221	0.0511682	FALSE	TRUE	g__CAG-352	s__uncultured_bacterium
ASV_0270	-0.308621	0.5911	FALSE	TRUE	g__[Eubacterium]_ventriosum_group	s__uncultured_bacterium
ASV_0271	-0.487873	0.0935757	FALSE	TRUE
ASV_0272	-0.221044	0.635741	FALSE	TRUE	g__Incertae_Sedis	s__[Clostridium]_leptum
ASV_0274	-0.257928	0.629494	FALSE	TRUE	g__Parasutterella
ASV_0275	0.4002	0.331046	FALSE	TRUE	g__Roseburia	s__gut_metagenome
ASV_028	0.350608	0.359257	FALSE	TRUE	g__Blautia
ASV_0284	-0.422435	0.094041	FALSE	TRUE	g__[Eubacterium]_siraeum_group
ASV_0285	-0.237758	0.635741	FALSE	TRUE	g__DTU089
ASV_0287	-0.0447476	0.936932	FALSE	TRUE	g__uncultured	s__uncultured_organism
ASV_0289	0.0980775	0.553808	FALSE	TRUE	g__Bacteroides
ASV_029	1.00146	0.127308	FALSE	TRUE	g__Escherichia-Shigella
ASV_0290	0.267386	0.108769	FALSE	TRUE	g__[Eubacterium]_eligens_group
ASV_0291	-0.319216	0.140725	FALSE	TRUE	g__Butyricicoccus	s__Butyricicoccus_sp.
ASV_0299	-0.910732	0.0147284	FALSE	FALSE	g__Lachnospiraceae_UCG-001
ASV_03	0.137974	0.894966	FALSE	TRUE	g__Subdoligranulum
ASV_030	0.93958	0.000420688	FALSE	FALSE	g__Bacteroides
ASV_0301	1.37217	0.00320972	FALSE	FALSE	g__Sutterella	s__Sutterella_wadsworthensis
ASV_0303	0.308327	0.470182	FALSE	TRUE	g__Christensenellaceae_R-7_group	s__human_gut
ASV_0305	-0.668774	0.0216126	FALSE	FALSE	g__CAG-56	s__uncultured_bacterium
ASV_0314	0.36483	0.245698	FALSE	TRUE	g__Blautia
ASV_0316	-0.872884	0.0112637	FALSE	FALSE	g__Bacteroides
ASV_032	0.175859	0.734451	FALSE	TRUE	g__Fusicatenibacter
ASV_0325	-0.202346	0.347063	FALSE	TRUE	g__Streptococcus
ASV_0328	0.00890572	0.984328	FALSE	TRUE	g__Erysipelatoclostridium	s__[Clostridium]_spiroforme
ASV_033	-0.24166	0.635741	FALSE	TRUE	g__UCG-002	s__uncultured_rumen
ASV_0339	0.0372163	0.9013	FALSE	TRUE
ASV_0340	-0.740518	0.0488505	FALSE	FALSE	g__Family_XIII_UCG-001	s__uncultured_bacterium
ASV_035	0.776243	0.331742	FALSE	TRUE	g__Bacteroides
ASV_0352	-1.08671	0.00808619	FALSE	FALSE	g__Alistipes	s__Alistipes_obesi
ASV_036	-0.170722	0.710691	FALSE	TRUE	g__Bifidobacterium	s__Bifidobacterium_longum
ASV_0362	-1.41165	0.00314931	FALSE	FALSE	g__[Eubacterium]_coprostanoligenes_group
ASV_0368	0.905947	0.0358447	FALSE	FALSE	g__Parasutterella
ASV_037	0.251667	0.668821	FALSE	TRUE	g__Clostridium_sensu_stricto_1
ASV_0371	0.222265	0.331046	FALSE	TRUE	g__Blautia
ASV_038	-0.0779743	0.903818	FALSE	TRUE	g__NK4A214_group
ASV_0380	2.12797	0.00255206	FALSE	FALSE	g__UCG-005
ASV_0386	-0.1365	0.635741	FALSE	TRUE	g__Veillonella
ASV_0387	0.631569	0.00320972	FALSE	FALSE	g__Streptococcus
ASV_039	0.163081	0.719108	FALSE	TRUE	g__[Eubacterium]_coprostanoligenes_group	s__human_gut
ASV_0394	-0.562391	0.126472	FALSE	TRUE	g__UCG-003
ASV_0397	0.693397	0.00396141	FALSE	FALSE	g__Colidextribacter
ASV_0399	-0.190479	0.276677	FALSE	TRUE	g__Christensenellaceae_R-7_group
ASV_04	-0.562131	0.240574	FALSE	TRUE	g__Faecalibacterium
ASV_040	-1.62018	0.00741222	FALSE	FALSE	g__Christensenellaceae_R-7_group
ASV_0402	0.160618	0.450043	FALSE	TRUE	g__UCG-005	s__uncultured_organism
ASV_0406	0.00776292	0.977802	FALSE	TRUE	g__Parabacteroides
ASV_0408	-0.108922	0.636137	FALSE	TRUE	g__uncultured	s__uncultured_Eubacterium
ASV_041	-0.268176	0.669094	FALSE	TRUE	g__Lachnospiraceae_NK4A136_group	s__uncultured_organism
ASV_0410	0.568919	0.0216126	FALSE	FALSE	g__Lachnospira
ASV_0411	1.03778	0.00320972	FALSE	FALSE	g__Granulicatella
ASV_0412	-0.510243	0.0742093	FALSE	TRUE	g__Fenollaria	s__uncultured_bacterium
ASV_0413	0.491626	0.0549904	FALSE	TRUE	g__[Eubacterium]_ventriosum_group
ASV_0419	2.01774	7.69257e-07	FALSE	FALSE	g__Lachnoclostridium
ASV_042	1.14677	0.0258623	FALSE	FALSE	g__Ruminococcus
ASV_0429	0.0261058	0.936932	FALSE	TRUE	g__TM7x	s__uncultured_bacterium
ASV_043	0.257599	0.470182	FALSE	TRUE	g__Coprococcus
ASV_0430	-0.00084901	0.996311	FALSE	TRUE	g__uncultured	s__Clostridium_sp.
ASV_0431	0.481625	0.0631175	FALSE	TRUE	g__Parasutterella	s__uncultured_bacterium
ASV_044	-0.225769	0.554531	FALSE	TRUE	g__Roseburia
ASV_0442	0.401987	0.131952	FALSE	TRUE	g__Lachnoclostridium
ASV_0445	-0.0526632	0.863456	FALSE	TRUE	g__uncultured	s__gut_metagenome
ASV_0446	0.326711	0.289406	FALSE	TRUE	g__Adlercreutzia	s__uncultured_bacterium
ASV_0447	-0.989512	0.00911106	FALSE	FALSE
ASV_045	1.32428	0.0238025	FALSE	FALSE	g__[Eubacterium]_coprostanoligenes_group
ASV_0452	0.173321	0.470182	FALSE	TRUE	g__uncultured
ASV_046	0.390878	0.395352	FALSE	TRUE	g__Blautia
ASV_0461	0.580422	0.00316309	FALSE	FALSE
ASV_0464	-0.500065	0.0511682	FALSE	TRUE	g__Butyricicoccus	s__uncultured_bacterium
ASV_0468	0.999374	0.00255206	FALSE	FALSE	g__Colidextribacter	s__uncultured_Clostridia
ASV_0474	0.720836	0.00255206	FALSE	FALSE	g__Lachnospira
ASV_0479	-1.60971	0.00377602	FALSE	FALSE	g__Adlercreutzia
ASV_048	-4.72114	1.69426e-05	FALSE	FALSE	g__[Eubacterium]_coprostanoligenes_group	s__gut_metagenome
ASV_049	0.0993946	0.886496	FALSE	TRUE	g__Intestinibacter
ASV_0496	0.10774	0.526877	FALSE	TRUE
ASV_05	0.319852	0.446973	FALSE	TRUE	g__Alistipes
ASV_050	-0.0974449	0.890759	FALSE	TRUE	g__Monoglobus
ASV_0503	-0.131007	0.722719	FALSE	TRUE
ASV_051	-2.25081	0.00615988	FALSE	FALSE	g__Clostridia_UCG-014
ASV_0512	1.73486	0.000420688	FALSE	FALSE	g__Family_XIII_AD3011_group
ASV_0515	0.0403744	0.894966	FALSE	TRUE	g__Lactococcus
ASV_0516	0.239625	0.280578	FALSE	TRUE	g__Flavonifractor
ASV_0518	-0.736184	0.0127118	FALSE	FALSE	g__Christensenellaceae_R-7_group	s__uncultured_marine
ASV_052	0.336425	0.505828	FALSE	TRUE	g__Blautia
ASV_0520	0.536823	0.121405	FALSE	TRUE	g__UC5-1-2E3	s__uncultured_bacterium
ASV_053	2.46653	0.000132204	FALSE	FALSE	g__Bacteroides
ASV_0530	-0.129356	0.635741	FALSE	TRUE	g__Family_XIII_AD3011_group	s__uncultured_organism
ASV_0534	-0.733591	0.00721139	FALSE	FALSE	g__Lachnospiraceae_UCG-004
ASV_0536	-0.765205	0.00929136	FALSE	FALSE
ASV_054	-0.434505	0.332757	FALSE	TRUE	g__Bifidobacterium
ASV_0543	-0.199156	0.408323	FALSE	TRUE	g__uncultured
ASV_055	0.224409	0.715525	FALSE	TRUE	g__Lachnospiraceae_NK4A136_group
ASV_0552	-0.054216	0.861584	FALSE	TRUE
ASV_056	2.51037	0.00320972	FALSE	FALSE	g__Clostridia_UCG-014
ASV_0562	-0.289334	0.435968	FALSE	TRUE	g__UCG-010
ASV_0564	0.597838	0.00624943	FALSE	FALSE
ASV_0565	0.177775	0.388876	FALSE	TRUE
ASV_058	-0.548507	0.21603	FALSE	TRUE	g__Erysipelotrichaceae_UCG-003
ASV_0582	0.825849	0.0216126	FALSE	FALSE	g__Anaerotruncus
ASV_059	-0.317355	0.554531	FALSE	TRUE	g__Roseburia
ASV_06	0.627046	0.26395	FALSE	TRUE	g__Bacteroides	s__Bacteroides_dorei
ASV_060	0.0432341	0.947693	FALSE	TRUE	g__Lachnospiraceae_NK4A136_group
ASV_0611	-0.734481	0.00314931	FALSE	FALSE	g__Streptococcus
ASV_0624	-0.930661	0.00545238	FALSE	FALSE	g__UCG-005	s__uncultured_rumen
ASV_063	0.0939322	0.857947	FALSE	TRUE	g__Collinsella
ASV_064	-0.0967284	0.890759	FALSE	TRUE	g__Clostridium_sensu_stricto_1
ASV_0644	-0.432178	0.0596703	FALSE	TRUE	g__Intestinimonas	s__Intestinimonas_butyriciproducens
ASV_0660	-0.354923	0.0378153	FALSE	FALSE	g__Moryella	s__human_gut
ASV_0663	-0.314401	0.21603	FALSE	TRUE	g__uncultured	s__uncultured_bacterium
ASV_0667	-0.339744	0.159414	FALSE	TRUE	g__Christensenella	s__Christensenella_massiliensis
ASV_067	5.55757	0.00624943	FALSE	FALSE	g__Alistipes	s__Alistipes_inops
ASV_068	0.332192	0.470182	FALSE	TRUE	g__Faecalibacterium
ASV_0680	0.773791	0.0434135	FALSE	FALSE	g__Bacteroides
ASV_0687	0.19498	0.163457	FALSE	TRUE	g__UCG-010
ASV_069	0.251777	0.722719	FALSE	TRUE	g__Christensenellaceae_R-7_group
ASV_0696	-0.25341	0.104092	FALSE	TRUE	g__[Clostridium]_innocuum_group
ASV_0698	-0.407726	0.0872059	FALSE	TRUE	g__Oscillibacter	s__human_gut
ASV_07	-0.300469	0.540385	FALSE	TRUE	g__Faecalibacterium
ASV_0706	-0.698688	0.0413829	FALSE	FALSE	g__UCG-005
ASV_0709	0.134554	0.280578	FALSE	TRUE	g__Coprobacter	s__uncultured_organism
ASV_071	0.767667	0.0488505	FALSE	FALSE	g__Bacteroides
ASV_0718	0.0573482	0.788	FALSE	TRUE	g__Christensenella	s__Christensenella_minuta
ASV_072	3.3773	0.00386837	FALSE	FALSE	g__Prevotella
ASV_073	0.198151	0.66032	FALSE	TRUE	g__[Ruminococcus]_torques_group
ASV_074	-0.474997	0.395352	FALSE	TRUE	g__Phascolarctobacterium
ASV_0748	-0.872281	0.00395305	FALSE	FALSE	g__[Eubacterium]_fissicatena_group
ASV_0765	-0.128576	0.42378	FALSE	TRUE	g__[Eubacterium]_nodatum_group	s__Eubacterium_sulci
ASV_0769	0.895953	0.00316309	FALSE	FALSE	g__uncultured	s__uncultured_Ruminococcus
ASV_077	0.0215491	0.953268	FALSE	TRUE	g__Alistipes	s__Alistipes_shahii
ASV_0770	-0.800953	0.0210781	FALSE	FALSE	g__Halomonas
ASV_0778	-1.42724	0.0488505	FALSE	FALSE	g__Family_XIII_AD3011_group	s__uncultured_bacterium
ASV_078	0.399255	0.330649	FALSE	TRUE	g__UCG-005	s__uncultured_organism
ASV_079	0.129752	0.635741	FALSE	TRUE	g__Bacteroides
ASV_08	-0.185976	0.681649	FALSE	TRUE	g__Faecalibacterium
ASV_080	0.986619	0.0115905	FALSE	FALSE	g__Barnesiella
ASV_0805	-0.369695	0.0271632	FALSE	FALSE	g__GCA-900066575
ASV_081	-0.0333024	0.943836	FALSE	TRUE	g__[Eubacterium]_hallii_group
ASV_0811	-0.234957	0.365297	FALSE	TRUE	g__UCG-010	s__metagenome
ASV_0819	-0.0859062	0.727187	FALSE	TRUE	g__Bifidobacterium
ASV_082	0.069207	0.848568	FALSE	TRUE	g__Anaerostipes
ASV_0827	0.253738	0.0488803	FALSE	FALSE	g__uncultured	s__Intestinimonas_sp.
ASV_084	3.09365	0.00615988	FALSE	FALSE	g__Prevotella
ASV_0842	0.35149	0.0549904	FALSE	TRUE	g__Streptococcus
ASV_0845	-0.578102	0.0238025	FALSE	FALSE	g__[Eubacterium]_brachy_group	s__uncultured_bacterium
ASV_0849	0.0218567	0.947693	FALSE	TRUE	g__Gordonibacter	s__Gordonibacter_pamelaeae
ASV_085	-0.155081	0.722719	FALSE	TRUE	g__Roseburia
ASV_0855	-2.31475	0.000783449	FALSE	FALSE	g__uncultured
ASV_086	0.563435	0.200155	FALSE	TRUE	g__Bacteroides
ASV_087	0.994582	0.126472	FALSE	TRUE	g__Bacteroides
ASV_0876	1.44078	0.00320972	FALSE	FALSE	g__[Ruminococcus]_torques_group	s__Ruminococcus_sp.
ASV_0881	-0.744936	0.0342338	FALSE	FALSE	g__Family_XIII_AD3011_group	s__uncultured_bacterium
ASV_0885	0.0378676	0.900406	FALSE	TRUE
ASV_089	-0.157668	0.772001	FALSE	TRUE	g__Ruminococcus	s__Ruminococcus_bicirculans
ASV_0890	0.294846	0.430688	FALSE	TRUE	g__Christensenellaceae_R-7_group
ASV_09	-0.148991	0.791694	FALSE	TRUE	g__Faecalibacterium
ASV_0908	0.215091	0.174875	FALSE	TRUE	g__Gemella
ASV_091	0.694242	0.0897868	FALSE	TRUE	g__Bacteroides	s__Bacteroides_massiliensis
ASV_0911	-0.0659491	0.748115	FALSE	TRUE	g__Fournierella	s__uncultured_organism
ASV_0933	0.716206	0.0258623	FALSE	FALSE
ASV_094	0.211059	0.545606	FALSE	TRUE	g__Coprococcus
ASV_096	-0.321361	0.50815	FALSE	TRUE	g__Butyricicoccus	s__Butyricicoccus_sp.
ASV_097	0.33748	0.331742	FALSE	TRUE	g__Blautia
ASV_098	-0.179893	0.840453	FALSE	TRUE	g__Haemophilus
ASV_099	-0.261828	0.469264	FALSE	TRUE	g__Subdoligranulum
ASV_0995	2.91667	0.000215079	FALSE	FALSE	g__Roseburia

## Sheet: ANCOM-BC2_BMIResponse
Supplementary Table 4. ANCOM-BC2 differential abundance analysis of baseline gut microbiota according to BMI response group.
taxon	logFC	qval	robust	passed_ss	Genus	Species
ASV_01	-0.562573	0.582411	FALSE	TRUE	g__Agathobacter
ASV_010	0.284227	0.870448	FALSE	TRUE	g__Bacteroides
ASV_0100	-0.968346	0.333533	FALSE	TRUE	g__Roseburia
ASV_0101	0.00518152	0.993208	FALSE	TRUE	g__Alistipes	s__Alistipes_shahii
ASV_01017	0.864868	0.385754	FALSE	TRUE	g__Bifidobacterium
ASV_0104	0.28912	0.849301	FALSE	TRUE	g__Alistipes	s__Alistipes_sp.
ASV_0105	-0.162951	0.927934	FALSE	TRUE	g__Lachnospiraceae_NK4A136_group
ASV_01055	-0.135737	0.940706	FALSE	TRUE	g__UCG-005
ASV_0106	-0.153469	0.938853	FALSE	TRUE	g__Bacteroides
ASV_0107	0.670158	0.544047	FALSE	TRUE	g__Streptococcus
ASV_01077	1.37131	0.41352	FALSE	TRUE	g__Candidatus_Soleaferrea	s__Ruminococcaceae_bacterium
ASV_0109	-1.50887	0.228792	FALSE	TRUE	g__Ruminococcus	s__gut_metagenome
ASV_011	0.112991	0.973269	FALSE	TRUE	g__Bacteroides	s__Bacteroides_vulgatus
ASV_0110	0.335776	0.79202	FALSE	TRUE	g__UBA1819	s__uncultured_organism
ASV_0111	0.611656	0.582411	FALSE	TRUE	g__Bacteroides	s__Bacteroides_faecis
ASV_0112	-0.201201	0.870448	FALSE	TRUE	g__Dorea	s__Dorea_formicigenerans
ASV_0113	-0.497409	0.703292	FALSE	TRUE	g__Alistipes	s__Alistipes_obesi
ASV_0114	0.131861	0.950048	FALSE	TRUE	g__[Ruminococcus]_torques_group
ASV_0115	0.194604	0.896569	FALSE	TRUE	g__Bacteroides
ASV_0117	-0.222553	0.879037	FALSE	TRUE	g__UCG-003
ASV_0118	0.378545	0.77795	FALSE	TRUE	g__UCG-002
ASV_0119	0.280673	0.830209	FALSE	TRUE	g__Terrisporobacter	s__uncultured_bacterium
ASV_012	2.71474	0.0189893	FALSE	FALSE	g__[Eubacterium]_coprostanoligenes_group	s__gut_metagenome
ASV_0120	-0.017013	0.983361	FALSE	TRUE	g__[Eubacterium]_ventriosum_group
ASV_01201	0.781146	0.467905	FALSE	TRUE	g__Marvinbryantia
ASV_0121	0.0633612	0.983361	FALSE	TRUE	g__uncultured
ASV_0122	-0.0948073	0.973269	FALSE	TRUE	g__Christensenellaceae_R-7_group
ASV_0123	-0.0604499	0.983361	FALSE	TRUE	g__Faecalibacterium
ASV_0125	1.95653	0.153668	FALSE	TRUE	g__Bacteroides
ASV_0126	0.119231	0.973269	FALSE	TRUE	g__Turicibacter
ASV_013	0.542439	0.682313	FALSE	TRUE	g__Bifidobacterium
ASV_0130	-1.33498	0.415635	FALSE	TRUE	g__Ruminococcus	s__Ruminococcus_bicirculans
ASV_01307	0.0214599	0.983361	FALSE	TRUE	g__Anaerotruncus	s__Anaerotruncus_sp.
ASV_0132	0.214041	0.870448	FALSE	TRUE	g__[Ruminococcus]_torques_group
ASV_0134	0.59298	0.691302	FALSE	TRUE	g__Bacteroides
ASV_0136	0.309883	0.829242	FALSE	TRUE	g__Bacteroides	s__Bacteroides_massiliensis
ASV_0137	0.914838	0.381782	FALSE	TRUE	g__Alistipes	s__Alistipes_finegoldii
ASV_0138	-0.974719	0.353869	FALSE	TRUE	g__Bifidobacterium	s__Bifidobacterium_bifidum
ASV_0139	-0.145738	0.940706	FALSE	TRUE	g__[Eubacterium]_siraeum_group	s__[Eubacterium]_siraeum
ASV_014	-0.281382	0.870448	FALSE	TRUE
ASV_0140	-0.531233	0.710115	FALSE	TRUE	g__Alistipes	s__Alistipes_sp.
ASV_0142	-0.485666	0.688471	FALSE	TRUE	g__UCG-005
ASV_0143	-0.200043	0.912932	FALSE	TRUE	g__Christensenellaceae_R-7_group
ASV_0146	0.996549	0.353869	FALSE	TRUE	g__Odoribacter	s__Odoribacter_splanchnicus
ASV_01467	0.127637	0.958025	FALSE	TRUE	g__Roseburia
ASV_0147	0.0832746	0.983361	FALSE	TRUE	g__Odoribacter
ASV_0148	-0.607628	0.452126	FALSE	TRUE	g__Christensenellaceae_R-7_group	s__uncultured_prokaryote
ASV_0149	0.508465	0.682313	FALSE	TRUE	g__Roseburia
ASV_015	0.291537	0.823809	FALSE	TRUE	g__Subdoligranulum
ASV_0151	-1.41257	0.228792	FALSE	TRUE	g__Alistipes	s__Alistipes_indistinctus
ASV_0155	-0.460867	0.703292	FALSE	TRUE	g__Lachnospiraceae_ND3007_group
ASV_0156	-0.569893	0.534011	FALSE	TRUE	g__[Ruminococcus]_gauvreauii_group
ASV_0157	0.456322	0.734401	FALSE	TRUE	g__uncultured	s__gut_metagenome
ASV_016	-1.09374	0.385754	FALSE	TRUE	g__UCG-002
ASV_0161	-0.975847	0.353869	FALSE	TRUE	g__CAG-56	s__uncultured_bacterium
ASV_0162	-0.291663	0.83181	FALSE	TRUE	g__Oscillibacter
ASV_0164	1.52089	0.375885	FALSE	TRUE	g__Christensenellaceae_R-7_group	s__uncultured_spirochete
ASV_0165	-0.302037	0.830209	FALSE	TRUE	g__[Eubacterium]_xylanophilum_group
ASV_0166	-0.0927854	0.973269	FALSE	TRUE	g__Christensenellaceae_R-7_group	s__uncultured_prokaryote
ASV_0168	-0.212768	0.896569	FALSE	TRUE	g__[Eubacterium]_hallii_group
ASV_0169	0.0281682	0.983361	FALSE	TRUE	g__Methanobrevibacter
ASV_017	0.0269619	0.983361	FALSE	TRUE	g__Bacteroides
ASV_0172	-0.912731	0.353869	FALSE	TRUE	g__Anaerostipes
ASV_0174	-0.276914	0.838881	FALSE	TRUE	g__Anaerostipes
ASV_0176	-0.811375	0.385754	FALSE	TRUE	g__[Eubacterium]_eligens_group
ASV_0179	-0.508442	0.672852	FALSE	TRUE
ASV_018	0.336092	0.881129	FALSE	TRUE	g__[Eubacterium]_coprostanoligenes_group
ASV_0180	-0.769808	0.375885	FALSE	TRUE	g__Coprococcus
ASV_0184	0.223883	0.870448	FALSE	TRUE	g__[Eubacterium]_ventriosum_group
ASV_0188	0.218822	0.870448	FALSE	TRUE	g__Butyricicoccus
ASV_019	-0.543917	0.703292	FALSE	TRUE	g__Parabacteroides	s__Parabacteroides_merdae
ASV_0190	0.287764	0.846849	FALSE	TRUE	g__Bacteroides	s__Bacteroides_eggerthii
ASV_0191	1.30477	0.228792	FALSE	TRUE	g__Bilophila
ASV_0196	-1.67118	0.228792	FALSE	TRUE	g__Bacteroides	s__Bacteroides_ovatus
ASV_02	-0.0524593	0.983361	FALSE	TRUE	g__Dialister
ASV_020	0.870539	0.415635	FALSE	TRUE	g__UCG-002	s__uncultured_organism
ASV_0200	-0.891891	0.385754	FALSE	TRUE	g__Lachnospiraceae_UCG-010	s__uncultured_organism
ASV_0203	-0.0260329	0.983361	FALSE	TRUE	g__Sphingomonas
ASV_0206	0.381317	0.789953	FALSE	TRUE	g__Bifidobacterium	s__Bifidobacterium_longum
ASV_0207	-0.00554889	0.993208	FALSE	TRUE	g__Agathobacter	s__Eubacterium_ramulus
ASV_021	-0.147532	0.935672	FALSE	TRUE	g__Dorea
ASV_0210	0.585027	0.55617	FALSE	TRUE	g__Flavonifractor
ASV_0215	1.93739	0.228792	FALSE	TRUE	g__Bacteroides	s__Bacteroides_massiliensis
ASV_0216	0.279445	0.838881	FALSE	TRUE	g__Streptococcus	s__Streptococcus_salivarius
ASV_0217	-0.871636	0.41352	FALSE	TRUE	g__[Eubacterium]_ruminantium_group	s__uncultured_bacterium
ASV_0218	-1.27786	0.333533	FALSE	TRUE	g__Erysipelotrichaceae_UCG-003
ASV_022	-0.0394116	0.983361	FALSE	TRUE	g__Akkermansia
ASV_0220	0.0624307	0.983361	FALSE	TRUE
ASV_0225	-0.632968	0.467815	FALSE	TRUE	g__Blautia
ASV_0227	1.2562	0.353869	FALSE	TRUE	g__Parabacteroides
ASV_0228	0.0871756	0.973269	FALSE	TRUE	g__Incertae_Sedis	s__uncultured_organism
ASV_0233	1.08425	0.353869	FALSE	TRUE	g__[Ruminococcus]_gnavus_group
ASV_0235	-1.37921	0.415635	FALSE	TRUE	g__Alistipes	s__Alistipes_finegoldii
ASV_0236	0.510503	0.682313	FALSE	TRUE	g__Incertae_Sedis
ASV_024	-0.298449	0.86018	FALSE	TRUE	g__Alistipes
ASV_0240	0.152318	0.935672	FALSE	TRUE	g__UCG-005
ASV_0241	0.308004	0.829242	FALSE	TRUE	g__UCG-002
ASV_0242	0.543027	0.700952	FALSE	TRUE	g__Anaerostipes
ASV_0248	-0.829887	0.404947	FALSE	TRUE	g__Ruminococcus	s__Ruminococcus_callidus
ASV_025	-0.371791	0.830209	FALSE	TRUE	g__Romboutsia
ASV_0252	-0.0704413	0.983361	FALSE	TRUE	g__UCG-005	s__uncultured_organism
ASV_0257	-0.713708	0.404947	FALSE	TRUE	g__Family_XIII_AD3011_group	s__uncultured_bacterium
ASV_026	0.823312	0.497486	FALSE	TRUE	g__Bacteroides
ASV_0261	-0.179318	0.901421	FALSE	TRUE	g__Lachnospiraceae_FCS020_group	s__uncultured_organism
ASV_0263	-0.416303	0.703292	FALSE	TRUE	g__Veillonella
ASV_0264	-0.918403	0.373417	FALSE	TRUE	g__Lachnospira	s__uncultured_bacterium
ASV_0266	-0.573911	0.644105	FALSE	TRUE	g__Veillonella
ASV_027	0.420978	0.829242	FALSE	TRUE	g__CAG-352	s__uncultured_bacterium
ASV_0270	1.02028	0.381782	FALSE	TRUE	g__[Eubacterium]_ventriosum_group	s__uncultured_bacterium
ASV_0271	0.612581	0.571268	FALSE	TRUE
ASV_0272	-0.226432	0.881129	FALSE	TRUE	g__Incertae_Sedis	s__[Clostridium]_leptum
ASV_0275	-0.374614	0.77795	FALSE	TRUE	g__Roseburia	s__gut_metagenome
ASV_028	-0.218178	0.859043	FALSE	TRUE	g__Blautia
ASV_0284	-0.280458	0.849301	FALSE	TRUE	g__[Eubacterium]_siraeum_group
ASV_0285	-0.608273	0.544047	FALSE	TRUE	g__DTU089
ASV_0287	0.563603	0.666224	FALSE	TRUE	g__uncultured	s__uncultured_organism
ASV_0288	-0.360333	0.79202	FALSE	TRUE	g__Slackia	s__Slackia_isoflavoniconvertens
ASV_0289	0.0281575	0.983361	FALSE	TRUE	g__Bacteroides
ASV_029	0.403743	0.830209	FALSE	TRUE	g__Escherichia-Shigella
ASV_0290	-0.16726	0.912932	FALSE	TRUE	g__[Eubacterium]_eligens_group
ASV_0291	-0.204164	0.896569	FALSE	TRUE	g__Butyricicoccus	s__Butyricicoccus_sp.
ASV_0297	1.31465	0.373417	FALSE	TRUE	g__Parabacteroides
ASV_0299	-1.39445	0.228792	FALSE	TRUE	g__Lachnospiraceae_UCG-001
ASV_03	0.180448	0.927934	FALSE	TRUE	g__Subdoligranulum
ASV_030	0.513853	0.691302	FALSE	TRUE	g__Bacteroides
ASV_0301	1.36827	0.333533	FALSE	TRUE	g__Sutterella	s__Sutterella_wadsworthensis
ASV_0303	-1.11483	0.375885	FALSE	TRUE	g__Christensenellaceae_R-7_group	s__human_gut
ASV_0305	-1.01925	0.375885	FALSE	TRUE	g__CAG-56	s__uncultured_bacterium
ASV_0308	0.163695	0.936615	FALSE	TRUE	g__UCG-003
ASV_032	-0.367838	0.788678	FALSE	TRUE	g__Fusicatenibacter
ASV_0325	0.434934	0.703292	FALSE	TRUE	g__Streptococcus
ASV_0328	-0.0220942	0.983361	FALSE	TRUE	g__Erysipelatoclostridium	s__[Clostridium]_spiroforme
ASV_033	-0.0111384	0.993208	FALSE	TRUE	g__UCG-002	s__uncultured_rumen
ASV_0339	-0.922422	0.452126	FALSE	TRUE
ASV_0340	-0.404519	0.729168	FALSE	TRUE	g__Family_XIII_UCG-001	s__uncultured_bacterium
ASV_035	1.61631	0.228792	FALSE	TRUE	g__Bacteroides
ASV_0352	-1.08105	0.41352	FALSE	TRUE	g__Alistipes	s__Alistipes_obesi
ASV_036	-0.0293083	0.983361	FALSE	TRUE	g__Bifidobacterium	s__Bifidobacterium_longum
ASV_0368	-0.60631	0.600026	FALSE	TRUE	g__Parasutterella
ASV_037	-0.584683	0.667475	FALSE	TRUE	g__Clostridium_sensu_stricto_1
ASV_0371	0.0301394	0.983361	FALSE	TRUE	g__Blautia
ASV_038	-0.481615	0.703292	FALSE	TRUE	g__NK4A214_group
ASV_0386	0.523497	0.682313	FALSE	TRUE	g__Veillonella
ASV_0387	0.95899	0.353869	FALSE	TRUE	g__Streptococcus
ASV_039	0.344534	0.823809	FALSE	TRUE	g__[Eubacterium]_coprostanoligenes_group	s__human_gut
ASV_0393	0.0367187	0.983361	FALSE	TRUE	g__Flavonifractor
ASV_0394	-0.650156	0.53545	FALSE	TRUE	g__UCG-003
ASV_0397	0.665464	0.489514	FALSE	TRUE	g__Colidextribacter
ASV_0399	-0.738802	0.503398	FALSE	TRUE	g__Christensenellaceae_R-7_group
ASV_04	-0.555742	0.644105	FALSE	TRUE	g__Faecalibacterium
ASV_040	-0.655856	0.644105	FALSE	TRUE	g__Christensenellaceae_R-7_group
ASV_0402	-0.639727	0.534011	FALSE	TRUE	g__UCG-005	s__uncultured_organism
ASV_0406	-1.71661	0.228792	FALSE	TRUE	g__Parabacteroides
ASV_0408	-0.321319	0.788678	FALSE	TRUE	g__uncultured	s__uncultured_Eubacterium
ASV_041	-0.460067	0.703292	FALSE	TRUE	g__Lachnospiraceae_NK4A136_group	s__uncultured_organism
ASV_0410	0.675535	0.485085	FALSE	TRUE	g__Lachnospira
ASV_0411	0.201909	0.896569	FALSE	TRUE	g__Granulicatella
ASV_0412	-1.17655	0.333533	FALSE	TRUE	g__Fenollaria	s__uncultured_bacterium
ASV_0419	0.113057	0.95878	FALSE	TRUE	g__Lachnoclostridium
ASV_042	-3.58307	0.0296688	FALSE	FALSE	g__Ruminococcus
ASV_0429	-0.409022	0.70955	FALSE	TRUE	g__TM7x	s__uncultured_bacterium
ASV_043	0.147575	0.927934	FALSE	TRUE	g__Coprococcus
ASV_0430	-0.177759	0.907419	FALSE	TRUE	g__uncultured	s__Clostridium_sp.
ASV_0431	-0.563531	0.667475	FALSE	TRUE	g__Parasutterella	s__uncultured_bacterium
ASV_044	-0.335981	0.789953	FALSE	TRUE	g__Roseburia
ASV_0442	-0.131161	0.940706	FALSE	TRUE	g__Lachnoclostridium
ASV_0445	0.0455947	0.983361	FALSE	TRUE	g__uncultured	s__gut_metagenome
ASV_0447	-0.328969	0.830209	FALSE	TRUE
ASV_045	1.39066	0.373417	FALSE	TRUE	g__[Eubacterium]_coprostanoligenes_group
ASV_0452	0.439521	0.703292	FALSE	TRUE	g__uncultured
ASV_046	-0.030418	0.983361	FALSE	TRUE	g__Blautia
ASV_0461	0.118635	0.950048	FALSE	TRUE
ASV_0464	-1.44028	0.326907	FALSE	TRUE	g__Butyricicoccus	s__uncultured_bacterium
ASV_0468	-0.0364769	0.983361	FALSE	TRUE	g__Colidextribacter	s__uncultured_Clostridia
ASV_0474	-0.0226148	0.983361	FALSE	TRUE	g__Lachnospira
ASV_048	-1.00255	0.419634	FALSE	TRUE	g__[Eubacterium]_coprostanoligenes_group	s__gut_metagenome
ASV_0485	0.851596	0.565645	FALSE	TRUE	g__Bacteroides
ASV_049	-0.17941	0.912932	FALSE	TRUE	g__Intestinibacter
ASV_0496	-0.169947	0.925765	FALSE	TRUE
ASV_05	0.651942	0.503398	FALSE	TRUE	g__Alistipes
ASV_050	0.0194557	0.983361	FALSE	TRUE	g__Monoglobus
ASV_0503	0.320309	0.79202	FALSE	TRUE
ASV_0504	-0.034539	0.983361	FALSE	TRUE	g__Streptococcus
ASV_051	-2.38449	0.231574	FALSE	TRUE	g__Clostridia_UCG-014
ASV_0512	-0.0955446	0.979052	FALSE	TRUE	g__Family_XIII_AD3011_group
ASV_0515	-1.24268	0.385754	FALSE	TRUE	g__Lactococcus
ASV_0516	-0.323719	0.814322	FALSE	TRUE	g__Flavonifractor
ASV_0518	0.0959603	0.973269	FALSE	TRUE	g__Christensenellaceae_R-7_group	s__uncultured_marine
ASV_052	-0.474091	0.691794	FALSE	TRUE	g__Blautia
ASV_053	0.879703	0.514915	FALSE	TRUE	g__Bacteroides
ASV_0530	0.0762078	0.983361	FALSE	TRUE	g__Family_XIII_AD3011_group	s__uncultured_organism
ASV_0534	-0.960744	0.397808	FALSE	TRUE	g__Lachnospiraceae_UCG-004
ASV_0536	-1.58657	0.228792	FALSE	TRUE
ASV_054	-0.480105	0.70955	FALSE	TRUE	g__Bifidobacterium
ASV_0543	-0.446167	0.729168	FALSE	TRUE	g__uncultured
ASV_0546	-0.223902	0.879037	FALSE	TRUE
ASV_055	0.478456	0.70868	FALSE	TRUE	g__Lachnospiraceae_NK4A136_group
ASV_0552	-0.779229	0.452126	FALSE	TRUE
ASV_0562	-0.376512	0.789953	FALSE	TRUE	g__UCG-010
ASV_0564	0.335813	0.795042	FALSE	TRUE
ASV_0565	0.0237575	0.983361	FALSE	TRUE
ASV_058	-0.761829	0.441261	FALSE	TRUE	g__Erysipelotrichaceae_UCG-003
ASV_0582	0.972478	0.41352	FALSE	TRUE	g__Anaerotruncus
ASV_059	-0.211292	0.896569	FALSE	TRUE	g__Roseburia
ASV_06	-0.798239	0.544047	FALSE	TRUE	g__Bacteroides	s__Bacteroides_dorei
ASV_060	-0.0679941	0.983361	FALSE	TRUE	g__Lachnospiraceae_NK4A136_group
ASV_0611	-0.0855494	0.979152	FALSE	TRUE	g__Streptococcus
ASV_0624	-0.0922736	0.979052	FALSE	TRUE	g__UCG-005	s__uncultured_rumen
ASV_063	-0.0602098	0.983361	FALSE	TRUE	g__Collinsella
ASV_064	0.228949	0.896569	FALSE	TRUE	g__Clostridium_sensu_stricto_1
ASV_0644	-0.550749	0.645878	FALSE	TRUE	g__Intestinimonas	s__Intestinimonas_butyriciproducens
ASV_0663	-0.864056	0.385754	FALSE	TRUE	g__uncultured	s__uncultured_bacterium
ASV_0667	0.68786	0.565269	FALSE	TRUE	g__Christensenella	s__Christensenella_massiliensis
ASV_068	-0.248709	0.870448	FALSE	TRUE	g__Faecalibacterium
ASV_0680	-0.718647	0.489514	FALSE	TRUE	g__Bacteroides
ASV_0683	-0.981104	0.41352	FALSE	TRUE	g__Butyricicoccus
ASV_0687	-0.398786	0.788678	FALSE	TRUE	g__UCG-010
ASV_069	0.456422	0.77795	FALSE	TRUE	g__Christensenellaceae_R-7_group
ASV_0696	-0.165904	0.927934	FALSE	TRUE	g__[Clostridium]_innocuum_group
ASV_0698	0.478403	0.682313	FALSE	TRUE	g__Oscillibacter	s__human_gut
ASV_07	-0.352496	0.77795	FALSE	TRUE	g__Faecalibacterium
ASV_0706	-1.46123	0.373417	FALSE	TRUE	g__UCG-005
ASV_071	0.0510284	0.983361	FALSE	TRUE	g__Bacteroides
ASV_0718	-0.983638	0.381782	FALSE	TRUE	g__Christensenella	s__Christensenella_minuta
ASV_073	0.331911	0.795646	FALSE	TRUE	g__[Ruminococcus]_torques_group
ASV_074	0.0047455	0.993208	FALSE	TRUE	g__Phascolarctobacterium
ASV_0748	0.518753	0.691302	FALSE	TRUE	g__[Eubacterium]_fissicatena_group
ASV_0765	-0.757779	0.489514	FALSE	TRUE	g__[Eubacterium]_nodatum_group	s__Eubacterium_sulci
ASV_0769	0.277466	0.843069	FALSE	TRUE	g__uncultured	s__uncultured_Ruminococcus
ASV_077	0.319545	0.801647	FALSE	TRUE	g__Alistipes	s__Alistipes_shahii
ASV_0770	-0.115891	0.967118	FALSE	TRUE	g__Halomonas
ASV_078	-0.028306	0.983361	FALSE	TRUE	g__UCG-005	s__uncultured_organism
ASV_079	0.629884	0.544047	FALSE	TRUE	g__Bacteroides
ASV_08	0.0439071	0.983361	FALSE	TRUE	g__Faecalibacterium
ASV_0805	-0.44517	0.703292	FALSE	TRUE	g__GCA-900066575
ASV_081	-0.338543	0.77795	FALSE	TRUE	g__[Eubacterium]_hallii_group
ASV_0811	0.731629	0.645878	FALSE	TRUE	g__UCG-010	s__metagenome
ASV_0819	-0.395186	0.77795	FALSE	TRUE	g__Bifidobacterium
ASV_082	-0.207755	0.870448	FALSE	TRUE	g__Anaerostipes
ASV_0827	0.114518	0.958025	FALSE	TRUE	g__uncultured	s__Intestinimonas_sp.
ASV_0842	1.35636	0.231574	FALSE	TRUE	g__Streptococcus
ASV_0849	-0.531693	0.644105	FALSE	TRUE	g__Gordonibacter	s__Gordonibacter_pamelaeae
ASV_085	-0.154341	0.927934	FALSE	TRUE	g__Roseburia
ASV_0855	-1.20627	0.375885	FALSE	TRUE	g__uncultured
ASV_086	-0.461927	0.789953	FALSE	TRUE	g__Bacteroides
ASV_087	0.860151	0.452126	FALSE	TRUE	g__Bacteroides
ASV_0876	-0.367907	0.792712	FALSE	TRUE	g__[Ruminococcus]_torques_group	s__Ruminococcus_sp.
ASV_0885	-0.220506	0.870448	FALSE	TRUE
ASV_089	-0.308456	0.849301	FALSE	TRUE	g__Ruminococcus	s__Ruminococcus_bicirculans
ASV_0890	1.13212	0.375885	FALSE	TRUE	g__Christensenellaceae_R-7_group
ASV_09	-0.265515	0.853125	FALSE	TRUE	g__Faecalibacterium
ASV_091	0.45884	0.742857	FALSE	TRUE	g__Bacteroides	s__Bacteroides_massiliensis
ASV_0911	-0.0596382	0.983361	FALSE	TRUE	g__Fournierella	s__uncultured_organism
ASV_0933	0.797	0.53545	FALSE	TRUE
ASV_094	-0.447816	0.729168	FALSE	TRUE	g__Coprococcus
ASV_096	-0.0411624	0.983361	FALSE	TRUE	g__Butyricicoccus	s__Butyricicoccus_sp.
ASV_097	0.252147	0.838178	FALSE	TRUE	g__Blautia
ASV_0972	-0.513273	0.703292	FALSE	TRUE	g__Saccharimonadaceae	s__uncultured_bacterium
ASV_098	0.305274	0.870448	FALSE	TRUE	g__Haemophilus
ASV_099	0.284428	0.838881	FALSE	TRUE	g__Subdoligranulum
ASV_0995	2.30086	0.189278	FALSE	TRUE	g__Roseburia
Log fold changes and p-values are reported for descriptive purposes. Robustness was assessed as part of the ANCOM-BC2 workflow.
